# Supplementary material for: A Methylome‐Wide Association Study of Trajectories of Oppositional Defiant Behaviors and Biological Overlap With Attention Deficit Hyperactivity Disorder
Source: Child Dev. 2017 Sep 20;89(5):1839–55. doi: 10.1111/cdev.12957 (PMC6207925; doi:10.1111/cdev.12957)
Supplement: Supplementary file 1 — Table S1. Oppositional Defiant Disorder (ODD) Trajectory Fit Statistics Table S2. Top Differentially Methylated Sites Between Children Following a High (n = 50) Versus Low (n = 621) Trajectory of Irritability Table S3. Gene Functions Table S4. List of Genome‐Wide Significant (q < 0.05) Differentially Methylated Probes Associated With Oppositional Defiant Disorder (ODD) and Attention Deficit Hyperactivity Disorder (ADHD) Table S5. Enriched Gene Ontology (GO) Pathways Shared Between Oppositional Defiant Disorder (ODD) and Attention Deficit Hyperactivity Disorder (ADHD; n = 103 Genes, p < .001 Across Both Phenotypes) Table S6. Enriched Gene Ontology (GO) Pathways Shared Between Headstrong and Attention Deficit Hyperactivity Disorder (ADHD; n = 59 Genes, p < .001 Across Both Phenotypes) Table S7. Genetic overlap between ADHD and and overall ODD and Headstrong Table S8. Correlations between individual probes and prenatal risk exposures [file CDEV-89-1839-s001.xlsx]

## Sheet: Table1 Trajectory fit
	Supplementary Table 1. ODD trajectory fit statistics

## Sheet: Table 2 Irritable subthreshold
	Supplementary Table 2. Top differentially methylated sites between children following a high (n = 50) vs low (n = 621) trajectory of irritability
	Probe	Gene	Chr	Position	F	p	p (wind)	q	Mean± s.d.		% Difference	Hedge's g	mQTL
									Low Irritability (n = 621)	High Irritability (n = 50)
	cg12636169	ESRRG	1	217309970	25.7072	5.15198e-07	0.000533015	0.0750577	0.09±0.03	0.12±0.06	0.0239117	0.76	-
	cg01186919	ALG9	11	111742365	25.6828	5.21509e-07	0.00260976	0.0750577	0.07±0.02	0.09±0.07	0.0178688	0.65	-
	cg26924890	DAPK3	19	3971211	25.494	5.73044e-07	0.000117262	0.0750577	0.10±0.01	0.10±0.02	0.00652917	0.67	-
	cg06074256	MDC1	6	30684939	24.9907	7.36831e-07	0.00188837	0.0750577	0.06±0.01	0.07±0.01	0.00474635	0.68	-
	cg02770751		19	795467	21.0453	5.35727e-06	0.000845439	0.436576	0.88±0.04	0.86±0.08	0.0270104	0.67	-
	cg06155356	GBX2	2	237075576	20.1532	8.41878e-06	0.000446112	0.461867	0.08±0.02	0.09±0.04	0.0155251	0.64	-
	cg27405321	PHF20	20	34359917	20.0068	9.06818e-06	1.47373e-06	0.461867	0.11±0.02	0.12±0.02	0.00896563	0.5	-
	cg11057497	HMGCS1	5	43313384	19.4765	1.18724e-05	5.57539e-05	0.526258	0.08±0.01	0.08±0.01	0.00313174	0.39	-
	cg16719517	CBR1	21	37442385	19.311	1.29155e-05	0.00877413	0.526258	0.07±0.04	0.10±0.09	0.0297488	0.6	cis (rs146223751)
	cg10126205	TWIST1	7	19158664	18.5031	1.9497e-05	0.00644029	0.576469	0.05±0.01	0.05±0.02	0.00313077	0.43	-
	cg20468999		18	77569970	18.4699	1.98296e-05	0.0030493	0.576469	0.89±0.04	0.86±0.08	0.0307049	0.69	-
	cg13818430		12	7904082	18.3146	2.14669e-05	0.00333169	0.576469	0.86±0.03	0.84±0.05	0.0190676	0.65	cis (rs6488618)
	cg20862309	ZC3H14	14	89029074	17.6587	3.00234e-05	0.00017519	0.576469	0.39±0.05	0.37±0.05	0.0220688	0.41	-
	cg04108612	PAFAH2	1	26324550	17.5597	3.1586e-05	0.000358695	0.576469	0.12±0.02	0.13±0.03	0.00996701	0.46	-
	cg16577724	AHRR	5	428068	17.5193	3.22466e-05	6.98697e-05	0.576469	0.95±0.03	0.97±0.02	0.0114867	0.37	-
	cg18138172	MATN1	1	31191959	17.4574	3.32858e-05	0.00020462	0.576469	0.1±0.01	0.09±0.01	0.00537106	0.55	-

## Sheet: Table 3 Gene functions
	HIGH TRAJECTORY OF IRRITABILITY AND HEADSTRONG (601 LOW VS 23 HIGH)
	Probe	Gene	Chr	Position	F	p	Details	i
	cg14867569	NKX2-1	14	36989454	41.6361	2.21226e-10	Thyroid function. This gene encodes a protein initially identified as a thyroid-specific transcription factor. The encoded protein binds to the thyroglobulin promoter and regulates the expression of thyroid-specific genes but has also been shown to regulate the expression of genes involved in morphogenesis. Mutations and deletions in this gene are associated with benign hereditary chorea, choreoa…	i
	cg08362313	AMACR	5	34007945	31.3205	3.28244e-08	This gene encodes a racemase. The encoded enzyme interconverts pristanoyl-CoA and C27-bile acylCoAs between their (R)- and (S)-stereoisomers. The conversion to the (S)-stereoisomers is necessary for degradation of these substrates by peroxisomal beta-oxidation. Encoded proteins from this locus localize to both mitochondria and peroxisomes. Mutations in this gene may be associated with adult-onset…	i
	cg19478343	KCNG1	20	49620679	30.0202	6.21632e-08	Voltage-gated potassium (Kv) channels represent the most complex class of voltage-gated ion channels from both functional and structural standpoints. Their diverse functions include regulating neurotransmitter release, heart rate, insulin secretion, neuronal excitability, epithelial electrolyte transport, smooth muscle contraction, and cell volume. This gene encodes a member of the potassium chan…	i
	cg03626857	ZNF227	19	44716492	29.9332	6.48814e-08	May be involved in transcriptional regulation	i
	cg04725041	MACROD1	11	63906084	28.3396	1.4234e-07	[cancer]	i
	cg06088032	ZMYND10	3	50383227	26.712	3.18625e-07	[cancer]	i
	cg17921484	HAPLN4	19	19369327	26.652	3.28257e-07		i
	cg20528583	FGF5	4	81187610	26.2812	3.9461e-07	variety of biological processes, including embryonic development, cell growth, morphogenesis, tissue repair, tumor growth and invasion; hair elongation	i
	cg04099673	WDR7; TXNL1	18	54318390	25.9696	4.60701e-07	WDR7: variety of cellular processes, including cell cycle progression, signal transduction, apoptosis, and gene regulation; calcium-dependant exocytosis of neurotransmitters	i
	cg18670258	[BTNL2]	6	32383424	24.8352	8.10514e-07		i
	cg25500080	PCDHA1;PCDHA9;PCDHA13;PCDHA5;PCDHAC1;PCDHA3;PCDHAC2;PCDHA10	5	140346199	24.8256	8.14397e-07	critical role in the establishment and function of specific cell-cell connections in the brain	i
	cg07843027	TMEM170A	16	75498835	24.8012	8.24371e-07		i
	cg21107549	ZNF311	6	28979307	24.5727	9.23922e-07		i
	cg00671534	GPR12	13	27316496	24.1801	1.1241e-06		i
	cg14257449	IVNS1ABP	1	185285846	23.9804	1.24211e-06		i
	cg22081933	GABRA5	15	27128909	23.2896	1.75524e-06	GABRA5 (Gamma-Aminobutyric Acid (GABA) A Receptor, Alpha 5)	i
	cg18672446	USP31	16	23160676	22.8888	2.146e-06		i
	cg12570942	DTYMK	2	242626270	22.6615	2.40536e-06		i
	cg02444300	PLA2G4C	19	48613831	22.6399	2.43149e-06	hydrolyzes glycerophospholipids to produce free fatty acids and lysophospholipids, both of which serve as precursors in the production of signaling molecules	i
	cg24923860	TCOF1	5	149765871	22.5046	2.60254e-06	abnormal craniofacial development	i
	cg17888985	[CTBP2]	10	126898290	22.4968	2.61267e-06	encoding two distinct proteins. One protein is a transcriptional repressor, while the other isoform is a major component of specialized synapses known as synaptic ribbons	i
	cg09998801	PRKAB1	12	120105695	22.3929	2.75281e-06	energy-sensing enzyme that monitors cellular energy status	i
	cg09717987	WDR92;PNO1	2	68384793	21.962	3.41886e-06	WDR92: apoptosis	i
	cg14555045		12	128318117	21.9397	3.45732e-06		i
	cg22535628		2	242879655	21.8221	3.66829e-06		i
	cg04165845		14	101696245	21.7981	3.71287e-06		i
	cg20519035	FAM83H	8	144811238	21.7523	3.7994e-06	structural development and calcification of tooth enamel	i
	cg24794107	SLC39A7;RXRB	6	33167627	21.6723	3.95568e-06	SLC39A7: transports zinc from the Golgi and endoplasmic reticulum to the cytoplasm; RXRB: involved in mediating the effects of retinoic acid (RA). The encoded protein forms homodimers with the retinoic acid, thyroid hormone, and vitamin D receptors, increasing both DNA binding and transcriptional function on their respective response elements. This gene lies within the major histocompatibility co…	i
	cg20705804	HECW1	7	43590176	21.1216	5.22162e-06		i
	cg08471972	FAM124A	13	51844375	20.9131	5.80102e-06		i
	HEADSTRONG (Low = 628, High = 43) - simple EWAS controlling for Irritability							i
	Probe	Gene	Chr	Position	F	p	Details	i
	cg21633052	C4orf38	4	184018637	42.5437	1.36501e-10	WC2-AS2 (WWC2 Antisense RNA 2) is an RNA Gene, and is affiliated with the lncRNA class.	i
	cg09482780	KDM6B	17	7756609	30.0588	5.94832e-08	Histone demethylases (KDMs) are a family of enzymes that catalyze the removal of methyl groups from lysine and arginine residues on histone tails. They reverse the methylation of lysine and arginine residues that is catalyzed by histone methyltransferases.	i
	cg05509777	C11orf21;TSPAN32;C11orf21	11	2322517	29.8505	6.59216e-08	This gene, which is a member of the tetraspanin superfamily, is one of several tumor-suppressing subtransferable fragments located in the imprinted gene domain of chromosome 11p15.5, an important tumor-suppressor gene region. Alterations in this region have been associated with Beckwith-Wiedemann syndrome, Wilms tumor, rhabdomyosarcoma, adrenocortical carcinoma, and lung, ovarian and breast cance…	i
	cg07150166	LCLAT1	2	30669952	29.8206	6.69032e-08	Lipid metabolism. Acyl-CoA:lysocardiolipin acyltransferase. Possesses both lysophosphatidylinositol acyltransferase (LPIAT) and lysophosphatidylglycerol acyltransferase (LPGAT) activities. Recognizes both monolysocardiolipin and dilysocardiolipin as substrates with a preference for linoleoyl-CoA and oleoyl-CoA as acyl donors. Acts as a remodeling enzyme for cardiolipin, a major membrane polyglyce…	i
	cg01681367	SPN	16	29676071	28.9566	1.02541e-07	The protein encoded by this gene is a major sialoglycoprotein found on the surface of thymocytes, T lymphocytes, monocytes, granulocytes, and some B lymphocytes. It may be part of a physiologic ligand-receptor complex involved in T-cell activation. During T-cell activation, this protein is actively removed from the T-cell-APC (antigen-presenting cell) contact site, suggesting a negative regulator…	i
	cg19478343	KCNG1	20	49620679	28.489	1.2925e-07	Voltage-gated potassium (Kv) channels represent the most complex class of voltage-gated ion channels from both functional and structural standpoints. Their diverse functions include regulating neurotransmitter release, heart rate, insulin secretion, neuronal excitability, epithelial electrolyte transport, smooth muscle contraction, and cell volume. This gene encodes a member of the potassium chan…
	cg09057954		21	32935546	26.2355	3.95907e-07
	cg19414383		1	17528238	25.7324	5.08761e-07
	cg23137936		11	45724816	24.9351	7.5763e-07
	cg19542816	HOXD1	2	177053295	24.5197	9.32628e-07	differentiation and limb development. Mutations in this gene have been associated with severe developmental defects on the anterior-posterior (a-p) limb axis
								i
								i
								i
								i
								i
								i

## Sheet: Table 4 FDR hits ODD, H & ADHD
	Supplementary Table 3. List of genome-wide significant (q < 0.05) differentially methylated probes associated with ODD and ADHD
	ODD					HEADSTRONG					ADHD
	Probe	Gene	Chr	Position		Probe	Gene	Chr	Position		Probe	Gene	Chr	Position
	cg14867569	NKX2-1	14	36989454		cg21633052	C4orf38	4	184018637		cg24481594	SKI	1	2190850
	cg08362313	AMACR	5	34007945		cg09482780	KDM6B	17	7756609		cg03905179	MAFK	7	1582588
	cg19478343	KCNG1	20	49620679		cg05509777	C11orf21; TSPAN32; C11orf21	11	2322517		cg27469152	EPX	17	56282313
	cg03626857	ZNF227	19	44716492		cg07150166	LCLAT1	2	30669952		cg15096815	JUN	1	59249838
	cg04725041	MACROD1	11	63906084		cg01681367	SPN	16	29676071		cg01324543	CCDC30	1	42999439
	cg06088032	ZMYND10	3	50383227		cg19478343	KCNG1	20	49620679		cg16290904	PEX2	8	77912348
	cg17921484	HAPLN4	19	19369327		cg09057954		21	32935546		cg26263766	ZNF544	19	58739734
	cg20528583	FGF5	4	81187610		cg19414383		1	17528238		cg09989037	ST3GAL3	1	44300942
	cg04099673	WDR7; TXNL1	18	54318390		cg23137936		11	45724816		cg18587973	CDADC1	13	49822535
	cg18670258	[BTNL2]	6	32383424		cg19542816	HOXD1	2	177053295		cg22193912	MAFG	17	79881523
	cg25500080	PCDHA1;PCDHA9;PCDHA13;PCDHA5;PCDHAC1;PCDHA3;PCDHAC2;PCDHA10	5	140346199							cg13714586	FBXW5	9	139838358
	cg07843027	TMEM170A	16	75498835							cg05653018	ELF3	1	201979533
	cg21107549	ZNF311	6	28979307							cg24843380	ZNF454	5	178367827
	cg00671534	GPR12	13	27316496
	cg14257449	IVNS1ABP	1	185285846
	cg22081933	GABRA5	15	27128909
	cg18672446	USP31	16	23160676
	cg12570942	DTYMK	2	242626270
	cg02444300	PLA2G4C	19	48613831
	cg24923860	TCOF1	5	149765871
	cg17888985	[CTBP2]	10	126898290
	cg09998801	PRKAB1	12	120105695
	cg09717987	WDR92;PNO1	2	68384793
	cg14555045		12	128318117
	cg22535628		2	242879655
	cg04165845		14	101696245
	cg20519035	FAM83H	8	144811238
	cg24794107	SLC39A7;RXRB	6	33167627
	cg20705804	HECW1	7	43590176
	cg08471972	FAM124A	13	51844375

## Sheet: Table 5 GO ODD ADHD
	Supplementary Table 4. Enriched gene ontology (GO) pathways shared between ODD and ADHD (n = 103 genes, p< 0.001 across both phenotypes)
	Shared pathways: ODD and ADHD
		ID	Name	nGenesinPathway	nTestListinPathway	P:GenesinTestList	OR	GenesinPathwayandTestList	Related GO terms
	1. Biological Processes
		GO:0007156	homophilic cell adhesion	140	17	3.31655e-48	1.13986	FAT4;PCDHA7;PCDHA12;PCDHA6;PCDHA10;PCDHA4;PCDHA11;PCDHA8;PCDHA1;PCDHA2;PCDHA9;PCDHA5;PCDHA13;PCDHA3;PCDHAC2;PCDHAC1;MPZL2	cell-cell adhesion|cell adhesion|biological adhesion|calcium ion binding|nervous system development|neuron projection development|coreceptor activity|regulation of establishment of planar polarity|Wnt signaling pathway|positive regulation of positive chemotaxis|positive regulation of endothelial cell proliferation|regulation of response to biotic stimulus|columnar/cuboidal epithelial cell develop…
		GO:0032516	positive regulation of phosphoprotein phosphatase activity	11	2	1.0277e-14	1.01976	MAGI2;JAK2	positive regulation of phosphatase activity|regulation of phosphoprotein phosphatase activity|regulation of lipoprotein lipase activity|negative regulation of heart contraction|glomerular epithelial cell differentiation|glomerular epithelium development|regulation of systemic arterial blood pressure by renin-angiotensin|regulation of receptor internalization|regulation of activin receptor signali…
		GO:0051291	protein heterooligomerization	80	6	1.96514e-14	1.05345	PRKCZ;CAB39;PCBD2;MAGI2;PRKAB1;IGF1R	protein oligomerization|cell cycle arrest|cell cortex|multicellular organismal metabolic process|regulation of protein autophosphorylation|folic acid-containing compound metabolic process|regulation of transcription involved in G1/S transition of mitotic cell cycle|cartilage development involved in endochondral bone morphogenesis|extracellular matrix structural constituent|response to cadmium ion…
		GO:0016601	Rac protein signal transduction	13	2	2.50957e-12	1.01939	RHOG;PTPLAD1	Rho protein signal transduction|activation of Rho GTPase activity
		GO:0019079	viral genome replication	13	2	4.33107e-12	1.01917	NFIA;CTBP1	symbiosis|interspecies interaction between organisms|viral life cycle|viral process|multi-organism cellular process|positive regulation of TOR signaling|regulation of histone deacetylation|interaction with symbiont|RNA polymerase II transcription corepressor activity
		GO:0033235	positive regulation of protein sumoylation	10	2	8.33647e-11	1.01569	HDAC4;AHRR	regulation of protein sumoylation|alkali metal ion binding|NAD-dependent histone deacetylase activity (H4-K16 specific)|histone deacetylase activity (H4-K16 specific)|NAD-dependent histone deacetylase activity (H3-K18 specific)|histone deacetylase activity (H3-K14 specific)|NAD-dependent histone deacetylase activity (H3-K14 specific)|histone deacetylase activity (H3-K9 specific)|NAD-dependent his…
		GO:0031103	axon regeneration	16	2	2.51246e-10	1.01937	JUN;JAK2	neuron projection regeneration|response to axon injury|axon development|positive regulation of interleukin-1 beta production|RNA polymerase II distal enhancer sequence-specific DNA binding|release of cytochrome c from mitochondria|phosphatidylcholine biosynthetic process
		GO:0031111	negative regulation of microtubule polymerization or depolymerization	30	3	4.59948e-10	1.02619	CAPZB;CLASP1;MAST1	negative regulation of microtubule depolymerization|regulation of microtubule depolymerization|negative regulation of protein depolymerization|regulation of microtubule polymerization or depolymerization|negative regulation of protein complex disassembly|regulation of protein depolymerization|regulation of protein complex disassembly|positive regulation of cell division
		GO:0007020	microtubule nucleation	16	2	9.73924e-10	1.01869	CLASP1;MAST1	microtubule organizing center part
		GO:0051294	establishment of spindle orientation	17	2	2.21393e-09	1.01884	CLASP1;MAST1	establishment of spindle localization|establishment of cell polarity|spindle localization|protein complex localization|condensed chromosome kinetochore|single-organism cellular localization|single-organism localization|DNA replication-independent nucleosome assembly|DNA replication-independent nucleosome organization|CENP-A containing nucleosome assembly at centromere|chromatin remodeling at cent…
		GO:0009950	dorsal/ventral axis specification	17	2	4.94286e-08	1.01709	PAX6;LRP5	co-SMAD binding|Wnt signaling pathway|embryonic camera-type eye development|axis specification|Wnt-activated receptor activity|positive regulation of neuroblast proliferation|anterior/posterior pattern specification|spinal cord dorsal/ventral patterning|eye photoreceptor cell development
		GO:0060395	SMAD protein signal transduction	17	2	4.94286e-08	1.01709	JUN;MAGI2	receptor serine/threonine kinase binding|type B pancreatic cell differentiation|enteroendocrine cell differentiation
		GO:0048048	embryonic eye morphogenesis	33	3	6.04991e-08	1.0237	PAX6;LRP5;RARG	eye morphogenesis|histone acetyltransferase binding|negative regulation of viral genome replication|retinoic acid receptor binding
		GO:0042659	regulation of cell fate specification	19	2	9.47761e-08	1.01767	GFI1;PAX6	regulation of cell fate commitment|negative regulation of cell fate commitment|regulation of transcription involved in cell fate commitment|ventral spinal cord interneuron differentiation
		GO:0060397	JAK-STAT cascade involved in growth hormone signaling pathway	23	2	1.25319e-07	1.01926	JAK2;SOCS2	growth hormone receptor signaling pathway|cellular response to growth hormone stimulus|response to growth hormone|JAK-STAT cascade
		GO:0023019	signal transduction involved in regulation of gene expression	21	2	2.29854e-07	1.01799	FGF5;PAX6
		GO:0050872	white fat cell differentiation	12	2	1.38471e-06	1.01256	PRDM16;CTBP1
		GO:0046513	ceramide biosynthetic process	31	2	3.0145e-06	1.01963	SPTLC2;ST8SIA2	ganglioside metabolic process|glycosphingolipid biosynthetic process|ceramide metabolic process|sphingolipid biosynthetic process|sialylation|sialyltransferase activity|ethanolamine-containing compound metabolic process|membrane lipid biosynthetic process
		GO:0008286	insulin receptor signaling pathway	154	6	3.20823e-06	1.04396	PRKCZ;CAB39;FGF5;PRKAB1;IGF1R;RPTOR	cellular response to peptide hormone stimulus|response to peptide hormone|cellular response to peptide|response to peptide|cellular response to insulin stimulus|cellular response to hormone stimulus|fibroblast growth factor receptor binding
		GO:0051898	negative regulation of protein kinase B signaling	25	2	7.66216e-06	1.01682	MAGI2;IGF1R
		GO:0034453	microtubule anchoring	29	2	7.79825e-06	1.01811	CLASP1;MAST1
		GO:0050690	regulation of defense response to virus by virus	29	2	1.22168e-05	1.01768	AP1S2;AP2A2	regulation of multi-organism process|regulation of defense response to virus|coated pit|protein transporter activity|membrane coat|coated membrane
		GO:0001578	microtubule bundle formation	32	2	1.58681e-05	1.01832	CLASP1;MAST1
		GO:0060740	prostate gland epithelium morphogenesis	26	2	1.98839e-05	1.01629	RARG;IGF1R	prostate gland morphogenesis|gland morphogenesis|prostate gland development|positive regulation of cell proliferation
		GO:0002076	osteoblast development	20	2	2.71081e-05	1.01401	HDAC4;LRP5	osteoblast differentiation|negative regulation of osteoblast differentiation
		GO:0042558	pteridine-containing compound metabolic process	35	2	2.90355e-05	1.01852	PCBD2;FLOT1	folic acid metabolic process|pteridine-containing compound biosynthetic process|cofactor transporter activity|vitamin transporter activity|cofactor transport|vitamin transport|drug transporter activity|modified amino acid transport
		GO:0007566	embryo implantation	37	2	4.01893e-05	1.01867	PCSK5;BSG
		GO:0000279	M phase	22	2	4.62126e-05	1.01424	MAD1L1;ILF3	cell cycle phase
		GO:0043392	negative regulation of DNA binding	38	2	6.46146e-05	1.01837	JUN;JAK2
		GO:0048525	negative regulation of viral process	47	2	8.0064e-05	1.02015	JUN;ILF3	negative regulation of viral transcription|negative regulation of multi-organism process|modulation by host of viral transcription|modulation by host of symbiont transcription|modulation of transcription in other organism involved in symbiotic interaction|modification by host of symbiont morphology or physiology
		GO:0043604	amide biosynthetic process	45	2	0.000220689	1.01834	PCSK5;SPTLC2
		GO:0042773	ATP synthesis coupled electron transport	49	2	0.000236502	1.01905	NDUFS2;UCRC	oxidative phosphorylation|mitochondrial respiratory chain|respiratory chain|mitochondrion
		GO:0042775	mitochondrial ATP synthesis coupled electron transport	49	2	0.000236502	1.01905	NDUFS2;UCRC
		GO:0048596	embryonic camera-type eye morphogenesis	28	2	0.00027559	1.01419	PAX6;LRP5
		GO:0007009	plasma membrane organization	111	4	0.000526262	1.02691	PRKCZ;FLOT1;COL5A1;BSG	protein localization to plasma membrane|Rab guanyl-nucleotide exchange factor activity
		GO:0045740	positive regulation of DNA replication	53	2	0.00195938	1.01632	JUN;IGF1R	regulation of DNA replication
		GO:0035272	exocrine system development	46	2	0.00199019	1.01517	PAX6;IGF1R
		GO:0008637	apoptotic mitochondrial changes	59	2	0.00271777	1.0166	JUN;SLC25A4
	2. Cellular components
		GO:0031904	endosome lumen	12	2	2.02188e-14	1.02041	CTSB;JAK2	response to thyroid hormone|collagen metabolic process|multicellular organismal macromolecule metabolic process|regulation of JAK-STAT cascade
		GO:0002080	acrosomal membrane	16	2	1.1548e-10	1.01975	SPACA1;BSG	acrosomal vesicle|sperm part|secretory granule membrane|secretory granule|spermatid development|spermatid differentiation
		GO:0005583	fibrillar collagen	12	2	3.36967e-08	1.0145	COL11A2;COL5A1	collagen catabolic process|platelet-derived growth factor binding|extracellular matrix disassembly|multicellular organismal catabolic process|collagen fibril organization
		GO:0017053	transcriptional repressor complex	70	5	2.7947e-07	1.0327	PRDM16;JUN;GFI1;HDAC4;CTBP1
		GO:0044448	cell cortex part	100	5	3.56999e-07	1.03888	PRKCZ;CAPZB;CLASP1;MAEA;MAST1	cortical cytoskeleton|intrinsic component of the cytoplasmic side of the plasma membrane
		GO:0042470	melanosome	98	4	4.15008e-06	1.03455	FLOT1;SND1;CTSB;BSG
		GO:0048770	pigment granule	98	4	4.15008e-06	1.03455	FLOT1;SND1;CTSB;BSG
		GO:0016363	nuclear matrix	95	4	6.34802e-05	1.02917	PRKCZ;GFI1;MAEA;JAK2	nuclear periphery
		GO:0030119	AP-type membrane coat adaptor complex	38	2	0.000116524	1.01765	AP1S2;AP2A2
		GO:0031226	intrinsic component of plasma membrane	1307	20	0.000137229	1.10253	MAEA;SLC25A4;SLC12A7;PCDHA7;PCDHA6;PCDHA10;PCDHA4;PCDHA11;PCDHA8;PCDHA1;PCDHA2;PCDHA5;PCDHA3;PCDHAC2;PCDHAC1;FLOT1;PTPRN2;RASA3;IGF1R;BSG	integral component of plasma membrane
		GO:0005901	caveola	64	3	0.000312903	1.0213	FLOT1;JAK2;IGF1R
		GO:0005876	spindle microtubule	46	2	0.000384772	1.01775	CLASP1;MAST1
	3. Molecular functions
		GO:0043560	insulin receptor substrate binding	13	3	5.99827e-23	1.02758	PRKCZ;JAK2;IGF1R	phosphatidylinositol 3-kinase binding|response to insulin|peptide hormone receptor binding|male sex determination|positive regulation of T-helper cell differentiation|insulin-like growth factor receptor binding|phosphorylation|membrane raft|response to hormone|positive regulation of cytokinesis|phospholipase binding|regulation of interleukin-5 production|positive regulation of CD4-positive|regula…
		GO:0051010	microtubule plus-end binding	11	2	1.10398e-13	1.01894	CLASP1;MAST1	regulation of microtubule cytoskeleton organization|cytoplasmic microtubule|negative regulation of cytoskeleton organization|condensed chromosome|establishment or maintenance of cell polarity|microtubule organizing center organization|regulation of microtubule-based process|kinetochore|negative regulation of organelle organization
		GO:0048038	quinone binding	14	2	2.63264e-12	1.02011	NDUFS2;HHIPL1	cofactor binding|iron-sulfur cluster binding|metal cluster binding|oxidoreductase complex|respiratory electron transport chain|electron transport chain|pyrimidine nucleotide biosynthetic process|NADH dehydrogenase (quinone) activity|NADH dehydrogenase activity|NADH dehydrogenase (ubiquinone) activity
		GO:0071837	HMG box domain binding	18	2	1.35552e-07	1.01697	JUN;PAX6	TOR signaling
		GO:0070412	R-SMAD binding	21	2	2.4192e-07	1.01795	JUN;PAX6
		GO:0046332	SMAD binding	65	4	3.01375e-06	1.02848	PRDM16;JUN;MAGI2;PAX6
		GO:0071889	14-3-3 protein binding	18	2	5.51663e-05	1.01271	PRKCZ;RPTOR
		GO:0051287	NAD binding	46	2	0.00040854	1.01766	NDUFS2;CTBP1
		GO:0008047	enzyme activator activity	405	8	0.0060184	1.03929	JUN;AGAP1;CAB39;PITRM1;RASA3;RIN3;PTPLAD1;EVI5L	GTPase activator activity
		N.b. Biological pathways highlighted in orange have been graphically represented in the manuscript.

## Sheet: Table 6 GO Headstrong ADHD
	Supplementary Table 5. Enriched gene ontology (GO) pathways shared between Headstrong and ADHD (n = 59 genes, p< 0.001 across both phenotypes)
	Shared pathways: ODD and ADHD
		ID	Name	nGenesinPathway	nTestListinPathway	P:GenesinTestList	OR	GenesinPathwayandTestList	Related GO terms
	1. Biological Processes
		GO:0001893	maternal placenta development	27	2	3.19e-10	NR2F2;BSG	maternal process involved in female pregnancy|decidualization|placenta development|multi-multicellular organism process|multi-organism reproductive process|regulation of epithelial cell differentiation|embryo implantation|developmental process involved in reproduction|reproductive process|response to organic cyclic compound|multicellular organismal reproductive process|multicellular organism repr…
		GO:0048169	regulation of long-term neuronal synaptic plasticity	27	2	1.54e-09	CAMK2B;GRIN1	regulation of neuronal synaptic plasticity|regulation of synaptic plasticity|response to amphetamine|glutamate receptor signaling pathway|clathrin-coated vesicle|synaptic vesicle|response to alkaloid|regulation of neuron projection development|response to amine|small GTPase regulator activity|cytoplasmic vesicle part|ion transport|coated vesicle membrane|extracellular matrix part|developmental pi…
		GO:0030857	negative regulation of epithelial cell differentiation	27	2	2.59e-09	ZEB1;CCND1	positive regulation of tyrosine phosphorylation of STAT protein|positive regulation of mitotic cell cycle|regulation of transmembrane receptor protein serine/threonine kinase signaling pathway|negative regulation of transcription|regulation of tyrosine phosphorylation of STAT protein|cochlea development|odontogenesis|hair cell differentiation|regulation of chondrocyte differentiation|embryonic hi…
		GO:0048260	positive regulation of receptor-mediated endocytosis	33	2	1.11e-08	SGIP1;MAGI2	regulation of receptor-mediated endocytosis|positive regulation of receptor internalization|positive regulation of endocytosis|regulation of receptor internalization|negative regulation of signaling|negative regulation of cell communication|regulation of cell adhesion mediated by integrin|regulation of transforming growth factor beta receptor signaling pathway|negative regulation of sequence-spec…
		GO:0010038	response to metal ion	257	6	2.16e-08	CASQ2;DTYMK;CAMK2B;GRIN1;CCND1;BSG	response to calcium ion|response to inorganic substance|response to iron ion|response to endogenous stimulus|cellular response to chemical stimulus|response to ethanol|response to acid|cation transport|sarcolemma|pigment biosynthetic process|positive regulation of mitotic cell cycle phase transition|calcium channel activity|mitochondrial intermembrane space|peptidyl-threonine modification|anion:c…
		GO:0046686	response to cadmium ion	40	2	3.98e-08	DTYMK;CAMK2B	response to activity
		GO:0044772	mitotic cell cycle phase transition	284	6	4.28e-07	GFI1;DCTN1;CAMK2B;CCND1;TFDP1;DYNC1H1	cell cycle phase transition|G1/S transition of mitotic cell cycle|cell cycle process|cell cycle|regulation of transcription involved in G1/S transition of mitotic cell cycle|mitotic cell cycle|G2/M transition of mitotic cell cycle
		GO:0048048	embryonic eye morphogenesis	33	2	4.88e-07	ZEB1;RARG	ventricular septum morphogenesis
		GO:0035176	social behavior	36	2	6.36e-07	GRIN1;SHANK2	positive regulation of excitatory postsynaptic membrane potential|multi-organism behavior|multi-organism reproductive behavior|positive regulation of membrane potential|startle response|reproductive behavior|regulation of dendritic spine development|mating
		GO:0071230	cellular response to amino acid stimulus	44	2	1.42e-05	ZEB1;RPTOR	cellular response to acid|response to amino acid|collagen metabolic process|multicellular organismal macromolecule metabolic process|collagen|multicellular organismal metabolic process
		GO:0048814	regulation of dendrite morphogenesis	52	2	5.06e-05	CAMK2B;GRIN1	regulation of Rho GTPase activity
		GO:0006941	striated muscle contraction	67	2	0.000285021	ARHGEF11;CASQ2
		GO:0030178	negative regulation of Wnt signaling pathway	125	3	0.000452941	MAD2L2;C1orf187;CCND1	Wnt signaling pathway|negative regulation of canonical Wnt signaling pathway
		GO:0030968	endoplasmic reticulum unfolded protein response	89	2	0.000505924	DCTN1;CCND1	cellular response to unfolded protein|cellular response to topologically incorrect protein|ER-nucleus signaling pathway|response to endoplasmic reticulum stress
		GO:0000122	negative regulation of transcription from RNA polymerase II promoter	569	8	0.00086421	BCOR;GFI1;MAD2L2;AHRR;ZEB1;CCND1;RARG;NR2F2
		GO:0043627	response to estrogen	158	3	0.0009623	DTYMK;CCND1;NR2F2
		GO:0019886	antigen processing and presentation of exogenous peptide antigen via MHC class II	91	2	0.00147924	DCTN1;DYNC1H1	antigen processing and presentation of peptide antigen via MHC class II|antigen processing and presentation of peptide or polysaccharide antigen via MHC class II
		GO:0018105	peptidyl-serine phosphorylation	75	2	0.00170437	LMTK2;CAMK2B	peptidyl-serine modification
		GO:0071310	cellular response to organic substance	1516	13	0.00292084	ARHGEF11;CASQ2;GFI1;DTYMK;DCTN1;FGFRL1;MAGI2;CAMK2B;ZEB1;CCND1;RARG;TFDP1;RPTOR
		GO:0009566	fertilization	134	2	0.00504298	CAMK2B;NR2F2
	2. Cellular components
		GO:0033017	sarcoplasmic reticulum membrane	35	2	6.52e-08	CASQ2;CAMK2B	sarcoplasmic reticulum|regulation of cardiac muscle contraction by regulation of the release of sequestered calcium ion|sarcoplasm|calcium-release channel activity|regulation of ryanodine-sensitive calcium-release channel activity|regulation of release of sequestered calcium ion into cytosol by sarcoplasmic reticulum|regulation of cardiac muscle contraction by calcium ion signaling|cell communica…
		GO:0030286	dynein complex	41	2	5.42e-07	DCTN1;DYNC1H1	cytoplasmic dynein complex
		GO:0008328	ionotropic glutamate receptor complex	44	2	7.41e-06	GRIN1;SHANK2	ionotropic glutamate receptor activity|extracellular-glutamate-gated ion channel activity
		GO:0014069	postsynaptic density	120	3	0.000585759	MAGI2;GRIN1;SHANK2
		GO:0030159	receptor signaling complex scaffold activity	19	2	4.8e-13	MAGI2;SHANK2	protein complex scaffold|long-term memory|long-term synaptic potentiation|receptor clustering|neuron spine|dendritic spine|sterol transport|cholesterol transport|clathrin coat|termination of signal transduction|brush border membrane|negative regulation of synaptic transmission|learning|cell differentiation involved in kidney development|regulation of vesicle-mediated transport|negative regulation…
	3. Molecular functions
		GO:0035254	glutamate receptor binding	28	2	2.32e-08	GRIN1;SHANK2
		GO:0098531	direct ligand regulated sequence-specific DNA binding transcription factor activity	52	2	3.8e-05	RARG;NR2F2
		GO:0042826	histone deacetylase binding	69	2	0.00130926	BCOR;CCND1
		GO:0003714	transcription corepressor activity	198	4	0.000505229	BCOR;ZEB1;CCND1;NR2F2
		GO:0005096	GTPase activator activity	241	4	0.00520608	ARHGEF11;AGAP1;RASA3;SYDE1
		GO:0008134	transcription factor binding	455	7	0.000425885	BCOR;MAD2L2;ZEB1;CCND1;RARG;TFDP1;RPTOR
		N.b. Biological pathways highlighted in orange have been graphically represented in the manuscript.

## Sheet: Table 7 OVERLAP
	Gene		Genetic overlap between ADHD and:
			Overall ODD	Headstrong
	AGAP1		V	V
	AHRR		V	V
	BIVM		V	V
	BSG		V	V
	DTYMK		V	V
	EP400		V	V
	GFI1		V	V
	ILF3		V	V
	MAGI2		V	V
	RARG		V	V
	RASA3		V	V
	RPTOR		V	V
	SLC12A7		V	V
	TRIM26		V	V
	YLPM1		V	V
	AP1S2		V	-			0.138889
	AP2A2		V	-
	ARTN		V	-
	BCAS2		V	-
	BRD3		V	-
	C15orf48		V	-
	C1orf86		V	-
	CAB39		V	-
	CAPZB		V	-
	CCDC88C		V	-
	CDADC1		V	-
	CDC40		V	-
	CLASP1		V	-
	CLDN16		V	-
	COL11A2		V	-
	COL5A1		V	-
	CTBP1		V	-
	CTSB		V	-
	CTTNBP2NL		V	-
	EHMT2		V	-
	ELP3		V	-
	EVI5L		V	-
	FAT4		V	-
	FGF5		V	-
	FLOT1		V	-
	HDAC4		V	-
	HEATR2		V	-
	HHIPL1		V	-
	HIST1H4E		V	-
	HOXD8		V	-
	IGF1R		V	-
	IGLL1		V	-
	JAK2		V	-
	JUN		V	-
	LHFPL3		V	-
	LRP5		V	-
	MAD1L1		V	-
	MAEA		V	-
	MAST1		V	-
	METTL5		V	-
	MPZL2		V	-
	MRPL54		V	-
	NDUFS2		V	-
	NFIA		V	-
	PAX6		V	-
	PCBD2		V	-
	PCDHAC2		V	-
	PCSK5		V	-
	PEMT		V	-
	PITRM1		V	-
	PLEKHG3		V	-
	PRDM16		V	-
	PRKAB1		V	-
	PRKCZ		V	-
	PTPLAD1		V	-
	PTPRN2		V	-
	RHOG		V	-
	RIN3		V	-
	RSPO4		V	-
	SLC25A4		V	-
	SND1		V	-
	SOCS2		V	-
	SPACA1		V	-
	SPTLC2		V	-
	ST8SIA2		V	-
	TBCB		V	-
	TWISTNB		V	-
	UCRC		V	-
	UNKL		V	-
	WWOX		V	-
	ZFHX4		V	-
	ARHGEF11		-	V
	BCOR		-	V
	CAMK2B		-	V
	CASQ2		-	V
	CCND1		-	V
	CNNM4		-	V
	CRLF1		-	V
	DBX2		-	V
	DCTN1		-	V
	DYNC1H1		-	V
	EEF1D		-	V
	EMID2		-	V
	FBRSL1		-	V
	FGFRL1		-	V
	GRIN1		-	V
	HDLBP		-	V
	HOXC4		-	V
	KANK3		-	V
	LLPH		-	V
	LMTK2		-	V
	MAD2L2		-	V
	MAN2A2		-	V
	MYLK4		-	V
	NR2F2		-	V
	NUS1		-	V
	OCA2		-	V
	PEAR1		-	V
	PFDN6		-	V
	PRR19		-	V
	RBMS3		-	V
	RNF182		-	V
	SDK1		-	V
	SGCE		-	V
	SGIP1		-	V
	SHANK2		-	V
	SLFNL1		-	V
	SYDE1		-	V
	SYT7		-	V
	TFDP1		-	V
	TNXB		-	V
	WDR86		-	V
	WDYHV1		-	V
	ZEB1		-	V

## Sheet: Table 8 Prenatal Risk Exposures
				Prenatal environment
Probe	Gene	Chr	Position	Maternal Depression (18 weeks)	Maternal Depression (32 weeks)	Maternal Anxiety (18 weeks)	Maternal Anxiety (32 weeks)	Smoking (number per day, months 1 through 3)	Smoking (number per day last 2 weeks)	Poverty	Teen Pregnancy
ODD
cg14867569	NKX2-1	14	36989454	-0.016	-0.039	-0.004	-0.031	-0.031	-0.013	-0.008	-0.011
cg08362313	AMACR	5	34007945	-0.054	-0.052	-0.056	-0.063	-0.007	0.006	-0.028	0.004
cg19478343	KCNG1	20	49620679	0.036	-0.004	0.045	0.002	0.031	0.01	0.04	0.069
cg03626857	ZNF227	19	44716492	-0.003	-0.003	-0.004	-0.006	-0.016	-0.003	0.007	-0.002
cg04725041	MACROD1	11	63906084	-0.003	-0.024	0.036	-0.033	-0.08	-0.045	-0.018	-0.046
cg06088032	ZMYND10	3	50383227	-0.042	-0.073	-0.07	-0.058	0.004	-0.007	0.015	0.02
cg17921484	HAPLN4	19	19369327	-0.012	-0.01	0.017	-0.003	0.001	0.035	-0.036	0.032
cg20528583	FGF5	4	81187610	0.026	-0.047	-0.063	-0.056	-0.015	-0.023	-0.077	0.058
cg04099673	WDR7; TXNL1	18	54318390	-0.002	0.015	-0.017	0.006	-0.004	0.006	0.018	0.012
cg18670258	[BTNL2]	6	32383424	-0.081	-0.012	0.013	-0.004	-0.005	0.005	-0.025	0.037
cg25500080	PCDHA1;PCDHA9;PCDHA13;PCDHA5;PCDHAC1;PCDHA3;PCDHAC2;PCDHA10	5	140346199	0.008	-0.011	0.027	0.027	0.041	0.012	-0.056	0.021
cg07843027	TMEM170A	16	75498835	0.049	0.042	0.057	-0.001	0.065	0.075	0.023	-0.017
cg21107549	ZNF311	6	28979307	0.019	0.065	0.003	0.031	0.004	0.037	0.038	0.069
cg00671534	GPR12	13	27316496	-0.001	-0.019	0.036	0.006	0.009	-0.028	0.052	-0.066
cg14257449	IVNS1ABP	1	185285846	-0.008	-0.007	-0.012	-0.014	0.003	0.008	0.002	0.009
cg22081933	GABRA5	15	27128909	-0.011	-0.01	-0.018	-0.032	-0.043	-0.008	0.072	-0.021
cg18672446	USP31	16	23160676	-0.004	-0.033	0.013	-0.004	0	0.005	-0.062	0.009
cg12570942	DTYMK	2	242626270	-0.001	-0.017	-0.047	-0.041	-0.08	-0.073	-0.042	-0.036
cg02444300	PLA2G4C	19	48613831	-0.027	-0.027	-0.033	-0.034	-0.039	-0.014	0.041	0.031
cg24923860	TCOF1	5	149765871	0.052	0.007	0.029	0.031	-0.038	-0.042	-0.028	0.044
cg17888985	[CTBP2]	10	126898290	-0.064	-0.023	-0.04	0.008	-0.004	-0.023	-0.019	-0.01
cg09998801	PRKAB1	12	120105695	0.016	-0.003	-0.04	-0.018	-0.057	-0.049	-0.008	-0.068
cg09717987	WDR92;PNO1	2	68384793	-0.032	0	0.005	0.002	0.012	0.017	0.043	0.011
cg14555045		12	128318117	-0.007	0.014	-0.02	0.014	0.047	0.054	0.002	0.016
cg22535628		2	242879655	-0.034	-0.025	-0.02	0.003	0.016	0.008	-0.027	0.023
cg04165845		14	101696245	-0.08	-0.071	-0.112	-0.069	-0.105	-0.146	0.034	-0.04
cg20519035	FAM83H	8	144811238	0.026	0.024	0.033	0.027	-0.023	-0.01	-0.066	-0.061
cg24794107	SLC39A7;RXRB	6	33167627	0.033	0.044	0.016	0.02	-0.031	-0.049	0.045	0.024
cg20705804	HECW1	7	43590176	-0.018	-0.014	0	-0.007	0.033	0.003	0.006	-0.004
cg08471972	FAM124A	13	51844375	0.041	0.057	0.026	0.038	0.035	0.038	0.026	0.029
HEADSTRONG
cg21633052	C4orf38	4	184018637	0.067	0.021	0.07	0.045	-0.036	0.004	-0.078	-0.056
cg09482780	KDM6B	17	7756609	-0.01	0.005	-0.035	-0.022	0	0.001	-0.012	-0.023
cg05509777	C11orf21; TSPAN32; C11orf21	11	2322517	0.038	0.005	0.044	0.028	-0.042	-0.069	0.024	0.049
cg07150166	LCLAT1	2	30669952	0.024	0.052	0.059	0.06	0.006	0.035	-0.052	-0.029
cg01681367	SPN	16	29676071	-0.069	-0.07	-0.05	-0.069	0.03	0.089	-0.021	0.041
cg19478343	KCNG1	20	49620679	0.036	-0.004	0.045	0.002	0.031	0.01	0.04	0.069
cg09057954		21	32935546	0.044	0.015	0.023	0.026	0.007	0.001	-0.012	-0.023
cg19414383		1	17528238	-0.011	0.016	-0.022	0.001	-0.054	-0.018	-0.024	-0.017
cg23137936		11	45724816	-0.034	-0.054	-0.006	0.005	-0.03	-0.059	-0.012	-0.076
cg19542816	HOXD1	2	177053295	0.028	0.024	-0.027	0.028	-0.071	-0.088	-0.003	-0.024
